# Supplementary material for: Adult-Onset Deletion of CDKL5 in Forebrain Glutamatergic Neurons Impairs Synaptic Integrity and Behavior in Mice
Source: Int J Mol Sci. 2025 Jul 10;26(14):6626. doi: 10.3390/ijms26146626 (PMC12294185; doi:10.3390/ijms26146626)
Supplement: Supplementary file 1 [file ijms-26-06626-s001.zip]

Archive with 1 entries (1 files):
- ijms-3733101-supplementary.pdf
